# Supplementary material for: Associations Between 24 h Movement Behaviours and Cognitive Abilities in Slovak Adolescents: A Cross-Sectional Study
Source: Healthcare (Basel). 2026 Jan 30;14(3):360. doi: 10.3390/healthcare14030360 (PMC12897161; doi:10.3390/healthcare14030360)
Supplement: Supplementary file 1 [file healthcare-14-00360-s001.zip]

Archive with 1 entries (1 files):
- healthcare-4040678-supplementary.pdf
